# Supplementary material for: Ginsentide-like Coffeetides Isolated from Coffee Waste Are Cell-Penetrating and Metal-Binding Microproteins
Source: Molecules. 2023 Sep 10;28(18):6556. doi: 10.3390/molecules28186556 (PMC10538209; doi:10.3390/molecules28186556)
Supplement: Supplementary file 1 [file molecules-28-06556-s001.zip]

Archive with 1 entries (1 files):
- molecules-2578219-supplementary.pdf
